# Supplementary material for: Evolutionary and Genetic Recombination Analyses of Coxsackievirus A6 Variants Associated with Hand, Foot, and Mouth Disease Outbreaks in Thailand between 2019 and 2022
Source: Viruses. 2022 Dec 27;15(1):73. doi: 10.3390/v15010073 (PMC9863931; doi:10.3390/v15010073)
Supplement: Supplementary file 1 [file viruses-15-00073-s001.zip]

Archive with 1 entries (1 files):
- viruses-2093750--supplementary.pdf
